# Supplementary material for: DNA-PK deficiency potentiates cGAS-mediated antiviral innate immunity
Source: Nat Commun. 2020 Dec 3;11:6182. doi: 10.1038/s41467-020-19941-0 (PMC7712783; doi:10.1038/s41467-020-19941-0)
Supplement: Supplementary file 4 — Source Data [file 41467_2020_19941_MOESM4_ESM.zip]

Archive with 2 entries (2 files):
- source data_uncropped gels.pdf
- numerical source data.xlsx
