# Supplementary material for: DNA-PK deficiency potentiates cGAS-mediated antiviral innate immunity
Source: Nat Commun. 2020 Dec 3;11:6182. doi: 10.1038/s41467-020-19941-0 (PMC7712783; doi:10.1038/s41467-020-19941-0)
Supplement: Supplementary file 4 — Source Data [file 41467_2020_19941_MOESM4_ESM.zip › numerical source data.xlsx]

## Sheet: Figure 1
1a
	0.034753	-0.14882	0.063774	-0.24854		0.119779	-0.49365	-0.04978	-0.09486		0.001314
	-0.06241	-0.06267	0.053108	-0.04367	-0.1122	0.008152	-0.01212	0.154174		0.113548	-0.02647
		0.076146	0.056466	-0.45412	0.120708	0.050706	-0.02129	0.138468	-0.50898	0.127169
		-0.12094	0.145041	0.096091	0.018145	0.028945	0.022188	0.08159	0.046528	0.168283	0.173872
	-3.43386	-0.23282	0.085256	-0.65769	0.093343	0.015684	-0.02001	0.223546	0.140628	0.019365	0.06586
		-2.97873	0.09721	0.237559	-0.20064	-0.05778	0.146392	0.037668	0.124731	0.03555	-0.07312
	0.285093	-0.05025	0.036602	-0.18251	0.17822	0.094173	0.039884	0.036254	0.06954	0.02534	-0.08938
	0.202426	-0.06413	-0.0236	-0.26911	0.036216	-0.23045	-0.05997	-0.58226	-0.88309		0.004867
	-0.0124	0.281329	0.122883	-1.40462	-0.51969	-0.05188	-0.06326	-0.1061	0.004873	0.054474	0.032274
	0.054328	0.116054		-0.00382	0.114528	0.153009	-0.40907	-0.24992	0.271287	0.191345
		0.029272	0.06477	0.179233	0.100277	-0.04449		0.146793	0.247387	-0.05852	0.194868
		-0.77089	0.118338	-0.216	0.098944	-1.8322	-0.13708	0.156712	0.214907	0.161602	0.212158
		-0.17062		0.285038	-0.0429	0.176172	0.196872	0.218429	0.115727	0.164487	0.2074
	-3.3881	0.124242	-0.1211	0.143345	0.132816	0.134727			0.032247	-0.43075	0.091327
	0.341942		-0.89781	-0.04654	0.035294	0.155314	0.039267	0.025563	0.131076	0.022998	0.00627
	0.300181	0.19824	-0.89711	-0.10464	-0.04577	-0.66306	-1.14622	0.031851	-0.47446	0.374154
1b	Nu-0	64.6	58.7	60
	Nu-1	36.6	44.7	38
	Nu-3	9.75	11.6	10
1c		Nu-0			Nu-1			Nu-3
	HSV-1 (24 h)	36	25.2	38.5	6	4.2	6.4	2.2	1.5	2.4
	HSV-1 (48 h)	180	126	192.6	20	14	21.4	4.6	3.2	4.922
1d		Nu-0			Nu-1			Nu-3
	HSV-1 (24 h)	8	9.2	7	6	7.2	5	4	4.5	3
	HSV-1 (48 h)	32	37	29	8	9	7	6	6.7	5
1f		C			D-1			D-2
	HSV-1 (24 h)	124	135	114	4	3.5	4.6	3.6	4.2	3
1g		C			D-1			D-2
	VSV (16h)	200	216	170	7.2	7.776	6.12	6.5	7.02	5.525
	VSV (24h)	2000	2160	1700	220	237.6	187	65	70.2	55.25

## Sheet: Figure 2
2a		Mock			HSV-1			HSV-1+Nu
	IFNB1	1	0.4	1.5	2.24	3.24	1.52	7.46	5.96	9.12
	CXCL10	1	0.39	1.61	7.06	6.4	7.73	103.98	88.48	126.49
2b		Mock			HSV-1			HSV-1+Nu
	IFNB1	1	1.24	0.7	1.93	2.01	1.8	5.82	6.17	6.5
	CXCL10	1	1.23	0.79	3	3.22	2.89	10.2	10.54	9.8
2e		Mock			HSV-1			HSV-1+Nu7026
	IFNB1	1	0.93	1.07	7.92	7.24	8.6	16.88	15.76	18.01
	CXCL10	1	0.99	1.01	54.21	50.59	57.83	143.88	135.65	155.12
2f		Mock			VSV			VSV+Nu7026
	IFNB1	1	0.87	1.13	49.71	45.89	53.54	66.74	60.92	72.56
	CXCL10	1	0.98	1.02	386.12	354.24	418	573.74	525.32	622.15
2g		Con			D-1			D-2
	IFNB1	29.85	25.63	45.38	66.58	55.19	88.08	89.76	78.93	116.7
	CXCL10	143280	124875	196443	517944	451776	622604	455180	382760	541928
2h		Con			D-1			D-2
	IFNB1	4.75	3.52	5.77	11.48	8.36	13.61	11.4	8.59	13.21
	CXCL10	29068.8	25866.3	32667.7	132666	104992	167635	67306.4	52349.7	96970.2

## Sheet: Figure 3
3b		Mock			Nu7441
	sg-Control	4.69	4.46	5.17	3.3	3.27	3.57
	sg-cGAS	5.65	5.36	6.41	5.23	5.86	5.65
	sg-STING	5.48	5.29	6.12	5.58	4.81	5.59
	sg-MAVS	5.94	5.73	6.12	4.34	4.32	5.12
3c		Mock			Nu7441
	sg-Control	5.08	5.6	4.88	3.68	4.01	3.51
	sg-cGAS	5.88	6.24	5.34	5.7	6.39	5.3
	sg-STING	6.89	5.86	5.58	5.83	5.54	6.41
	sg-MAVS	6.01	6.53	5.68	4.7	4.45	4.87
3d
	Mock	0.73	0.703	0.676
	SeV	0.949	0.804	0.659
	VSV	3.392	3.262	3.132
3e		Mock	Mock		VSV			VSV+Nu
	mtDNA-1	1	1	0.66	1.34	7.86	9.77	9.47	7.63	8.84	11.06
	mtDNA-2	1	1	0.66	1.51	11.74	9.74	12.5	10.55	7.63	10.13
3g		Con			HT-DNA			HT-DNA+Nu
	IFNB1	1	0.96	1.04	9.66	8.49	10.83	23.37	22.44	24.3
	CXCL10	1	0.99	1.01	3.73	3.46	4	19.54	18.24	20.84
3h		Con			HT-DNA			HT-DNA+Nu
	IFNB1	1	0.96	1.04	5.78	5.62	5.94	5.7	5.63	5.78
	CXCL10	1	0.97	1.03	37	33.7	40.31	42.68	38.12	47.24

## Sheet: Figure 4
4d	no cGAS			WT-100			WT-200			WT-500			T68E-100			T68E-200			T68E-500			S213D-100			S213D-200			S213D-500			T68E/S213D-100			T68E/S213D-200			T68E/S213D-500
	1	1.05	0.95	10.15	10.12	9.18	12.33	12.71	12.94	14.82	15.65	14.19	1.69	1.67	1.51	2.79	3.01	2.77	7.41	7.77	7.56	0.79	0.81	0.76	2.03	2.1	1.96	3.3	3.43	3.17	0.96	1.04	0.88	1.12	1.22	1.03	2.22	2.35	1.9

## Sheet: Figure 5
5b
		Vec			WT			T68E			S213D			T68E/S213D
	IFNB1	0.73	1.27	1	26.21	29.56	27.88	13.06	14.45	13.75	0.95	2.49	1.72	1.32	1.93	1.63
	CXCL10	0.9	1.1	1	85.12	99.42	80.27	3.69	3.94	9.63	1.31	1.65	1.79	1.07	1.38	1.61
5c
		Vec			WT			T68E			S213D			T68E/S213D
	IFNB1	88.27	104.03	96.15	12078.4	11841.1	10759.7	237.26	249.72	243.49	235.45	271.21	253.33	120.26	129.63	124.95
	CXCL10	59.2	79.38	69.29	4226	5005.15	4560.58	374.89	435.46	405.18	198.09	296.82	247.46	114.65	143.47	129.06
5f
		Mock			HT-DNA
	WT	0	0	0	100	96.7	103.3
	T68E	0	0	0	2.6	2.37	4.97
	S213D	0	0	0	0	0	0
	T68E/S213D	0	0	0	0	0	0

## Sheet: Figure 6
6b
	V	4.61278	4.38021	4.60206	3.90309	4.18184
	Nu	2.69897	2.5563	2.60206	2.83251	2.77
6d	IFN-β
	V	711.11	533.33	244.44	600	511.11
	Nu	2355.56	2111.11	1844.44	2844.44	2422.22
	IL-6
	V	1583.78	1706.74	2273.32	2673.53	1955.07
	Nu	3064.11	3269.04	5033.86	4587.84	6533.48
	CCL5
	V	2923.16	1523.77	4073.76	2596.64	3607.3
	Nu	5799.67	6157.29	5939.61	6825.89	4649.07
6f
	V	10	9.5	9.75	8.25
	Nu	1.8	1.5	1.65	2.15
6g	IFN-β
	V	284.44	213.33	97.78	240	204.44
	Nu	764.44	666.67	560	960	791.11
	IL-6
	V	992.44	1081.86	1493.92	1784.99	1262.47
	Nu	2069.04	3501.59	3177.21	4592.22	2218.08
	CCL5
	V	463.63	299.67	1091.24	285.53	836.8
	Nu	2032.64	2227.71	2108.97	2592.4	1405.04

## Sheet: Figure 7
7a
	WT	1	0.8	1.2
	SCID	23.57	19.92	25.21
7b
Ifnb1	WT	1	0.18	1.82
	WT+HSV-1	303.52	300.6	306.45
	SCID	5.04	4.75	5.33
	SCID+HSV-1	830.69	824.5	836.88
Isg56	WT	1	0.54	1.46
	WT+HSV-1	14.98	13.89	16.06
	SCID	5.38	5.1	5.66
	SCID+HSV-1	56.55	49.09	52.01
Cxcl10	WT	1	0.96	1.04
	WT+HSV-1	8.75	7.88	9.62
	SCID	3.83	3.29	4.38
	SCID+HSV-1	72.76	68.16	78.36
7c
Ifnb1	WT	1	0.77	1.23
	WT+HSV-1	22.81	18.85	24.76
	SCID	0.95	0.85	1.04
	SCID+HSV-1	59.27	55.4	63.13
Isg56	WT	1	0.71	1.29
	WT+HSV-1	18.33	16.49	20.16
	SCID	1.29	0.9	1.69
	SCID+HSV-1	56.55	49.09	52.01
Cxcl10	WT	1	0.88	1.12
	WT+HSV-1	26.61	24.5	28.72
	SCID	1.17	0.98	1.36
	SCID+HSV-1	69.58	66.38	72.79
7e
Ifnb1	WT	0.15	1.85	1
	WT+HT-DNA	24654.3	30904	28779.2
	SCID	4.43	10.37	7.4
	SCID+HT-DNA	49807.3	51700.2	50753.7
Isg56	WT	0.82	1.18	1
	WT+HT-DNA	282.13	332.77	312.45
	SCID	1	1.54	1.27
	SCID+HT-DNA	525.36	544.57	534.96
Cxcl10	WT	0.82	1.18	1
	WT+HT-DNA	1381.5	1482.79	1432.14
	SCID	1.62	1.88	1.75
	SCID+HT-DNA	3399.68	3557.04	3478.36
7f
	Control			Patient#1			Patient#2
IFIT1	1	0.93	1.07	9.36	10.73	9.05	4.22	5.47	4.36
ISG15	1	0.93	1.08	37.01	45.83	40.42	19.46	22.73	18.99
SIGLEC1	1	0.88	1.14	24.69	37.89	30.29	36.04	39.36	33.93
IFI27	1	0.76	1.32	503.11	685.14	593.13	121.1	130.34	113.15
RSAD2	1	0.98	1.02	17.43	19.25	17.34	18.58	19.99	17.36
7g
IFNB1		Control			Patient#1			Patient#2
	Mock	1	0.38	1.62	1.47	1.13	1.82	1.01	0.64	1.38
	HSV-1	13.93	13.27	14.59	35.02	31.46	38.58	100.66	110.65	131.67
ISG56		Control			Patient#1			Patient#2
	Mock	1	0.78	1.22	4.53	4.52	4.55	8.57	0	18.71
	HSV-1	1323.37	1120.91	1525.83	11747	8882.18	13541.7	2816.46	2665.55	3367.36
CXCL10		Control			Patient#1			Patient#2
	Mock	1	0.89	1.11	3.29	2.2	4.38	13.1	9.96	16.24
	HSV-1	9.44	5.57	13.32	161.65	154.9	188.4	161.21	138.15	154.27
7h
	Control			Patient#1			Patient#2
	7.38	8.13	7.75	3.38	4.13	3.75	1.63	1.75	1.69

## Sheet: Figure S1
1b		Nu-0			Nu-1			Nu-3
	VSV (16 h)	7.8	8.3	7.3	2.4	2.6	2.3	1	0.7	1.1
	VSV (24 h)	840	900	780	180	200	125	50	55	46
1c		Nu-0			Nu-1			Nu-3
	VSV (16 h)	10	12	9.8	4	4.5	3.6	1.4	1.2	1.7
	VSV (24 h)	280	310	255	48	53	44	6	6.6	5.3
1e		Con			Ku70			Ku80
	VSV (24 h)	324	349.92	298.08	1.6	1.728	1.472	1.2	1.296	1.104
	HSV-1 (48 h)	286	308.88	263.12	2.2	2.376	2.024	3	3.24	2.76

## Sheet: Figure S2
2a		Mock			VSV			VSV+Nu
	IFNB1	1	1.1	0.9	26.96	34	21	66.99	77	63.6
	CXCL10	1	0.8	1.2	43	46	48	579.1	533.03	635.18
		Mock			VSV			VSV+Nu
	IFNB1	1	1.1	0.91	1051	1111	982	2204	2284	2134
	CXCL10	1	1.12	0.8	2836.1	2981	2701	5046.6	5495	6098
2c		Mock			HSV-1			HSV-1+Nu
	IFNB1	1	0.95	1.05	22.45	18.31	24.59	26.35	22.91	28.78
	CXCL10	1	0.93	1.07	12.51	13.89	14.13	13.51	14.89	18.14
2e		Mock			VSV
	C	0.98	1.06	0.9	81.33	89.83	75.98
	D-1	8.02	8.91	7.16	217.28	240.66	210.33
	D-2	8.76	9.7	6.84	243.82	284.93	250.24
2f		Control			Ku70			Ku80
	Mock	1	0.58	1.42	4.27	3.12	5.86	2.74	1.84	4.1
	VSV	4.77	3.35	6.81	14.93	13.96	19.31	17.07	15.53	20.25
	HSV-1	7.36	5.51	9.42	13.57	11.61	16.16	14.63	14.27	17.2
2i		Mock			etoposide			etoposide+Nu
	IFNB1	1	0.93	1.07	2.09	1.9	2.28	3.23	3.11	3.35
	CXCL10	1	0.92	1.08	16.95	15.06	18.83	34.37	32.73	36.02

## Sheet: Figure S3
3a	Mock	0.84	0.79	0.74
	VSV (0.01)	3.53	3.26	2.98
	VSV (5)	8.86	7.78	6.99
3b	control	1	0.85	1.15
	SeV	359.46	418.56	400.37
	D-1	373.1	390.4	405.79
	D-2	414.8	419.36	440.24
	Ku70	485.59	420.74	550.44
	Ku80	443.88	390.42	480.35
3c	IFNB1	control	1	0.81	1.19
		SeV	234.33	257.83	221.82
		D-1	216.61	242.63	230.59
		D-2	193.98	212.54	175.42
		Ku70	214.97	218.77	231.17
		Ku80	213.63	209.76	217.5
	ISG56	control	1	0.79	1.21
		SeV	305.62	287.59	323.65
		D-1	322.73	292.71	302.74
		D-2	278.72	277.09	300.35
		Ku70	310.37	287.96	342.78
		Ku80	300.41	305.07	335.75
3d	IFNB1	WT	78.8	79.59	75
		cGAS KO	30.98	35.33	32.64
		STING KO	49.3	51.4	47.2
	ISG56	WT	107.45	99.92	116.99
		cGAS KO	38.01	34.48	40.53
		STING KO	42.46	46.45	47.48
3f		Con			HT-DNA			HT-DNA+Nu
	IFNB1	1	0.95	1.05	77.53	76.26	78.8	78.08	69.53	86.63
	CXCL10	1	0.93	1.07	51.46	47.67	55.25	49.18	46.41	51.95
3g	IFNB1	WT	1	0.92	1.08
		WT+HT-DNA	8.89	8.82	8.96
		STING KO	1.03	0.96	1.1
		STING KO+HT-DNA	0.87	0.82	0.92
	CXCL10	WT	1	0.98	1.02
		WT+HT-DNA	3437.99	3412.42	3463.56
		STING KO	2.74	2.63	2.85
		STING KO+HT-DNA	2.2	2.12	2.28
3h		Mock			HSV-1			HSV-1+Nu
	IFNB1	1	0.84	1.16	9.9	9.66	10.13	4.78	4.61	4.95
	CXCL10	1	0.8	1.2	349.5	330.61	368.38	156.94	147.59	166.28
3i		Mock			HSV-1			HSV-1+Nu
	IFNB1	1	0.92	1.08	42.54	40.22	38.86	36.04	31.86	38.22
	CXCL10	1	0.94	1.06	287.62	273.5	301.73	311.02	296.93	325.1

[truncated: 4 more sheets: Figure S4, Figure S5, Figure S6, Figure S7]
